# Supplementary material for: Research on rice disease recognition based on improved SPPFCSPC-G YOLOv5 network
Source: PLoS One. 2023 Dec 15;18(12):e0295661. doi: 10.1371/journal.pone.0295661 (PMC10723668; doi:10.1371/journal.pone.0295661)
Supplement: S1 Data — (ZIP) [file pone.0295661.s001.zip]

Archive with 1,500 entries (1,487 files):
- rice_images/
- rice_images/blast/
- rice_images/blast/images/
- rice_images/blast/images/blast_orig_001.jpg
- rice_images/blast/images/blast_orig_002.png
- rice_images/blast/images/blast_orig_003.jpg
- rice_images/blast/images/blast_orig_004.png
- rice_images/blast/images/blast_orig_005.jpg
- rice_images/blast/images/blast_orig_006.png
- rice_images/blast/images/blast_orig_007.jpg
- rice_images/blast/images/blast_orig_008.png
- rice_images/blast/images/blast_orig_009.jpg
- rice_images/blast/images/blast_orig_010.png
- rice_images/blast/images/blast_orig_011.jpg
- rice_images/blast/images/blast_orig_012.png
- rice_images/blast/images/blast_orig_013.jpg
- rice_images/blast/images/blast_orig_014.png
- rice_images/blast/images/blast_orig_015.jpg
- rice_images/blast/images/blast_orig_016.png
- rice_images/blast/images/blast_orig_017.jpg
- rice_images/blast/images/blast_orig_018.png
- rice_images/blast/images/blast_orig_019.jpg
- rice_images/blast/images/blast_orig_020.png
- rice_images/blast/images/blast_orig_021.jpg
- rice_images/blast/images/blast_orig_022.png
- rice_images/blast/images/blast_orig_023.jpg
- rice_images/blast/images/blast_orig_024.png
- rice_images/blast/images/blast_orig_025.jpg
- rice_images/blast/images/blast_orig_026.png
- rice_images/blast/images/blast_orig_027.jpg
- rice_images/blast/images/blast_orig_028.png
- rice_images/blast/images/blast_orig_029.jpg
- rice_images/blast/images/blast_orig_030.png
- rice_images/blast/images/blast_orig_031.JPG
- rice_images/blast/images/blast_orig_032.png
- rice_images/blast/images/blast_orig_033.JPG
- rice_images/blast/images/blast_orig_034.png
- rice_images/blast/images/blast_orig_035.JPG
- rice_images/blast/images/blast_orig_036.png
- rice_images/blast/images/blast_orig_037.JPG
- rice_images/blast/images/blast_orig_038.png
- rice_images/blast/images/blast_orig_039.JPG
- rice_images/blast/images/blast_orig_040.png
- rice_images/blast/images/blast_orig_041.JPG
- rice_images/blast/images/blast_orig_042.png
- rice_images/blast/images/blast_orig_043.JPG
- rice_images/blast/images/blast_orig_044.png
- rice_images/blast/images/blast_orig_045.JPG
- rice_images/blast/images/blast_orig_046.png
- rice_images/blast/images/blast_orig_047.jpg
- rice_images/blast/images/blast_orig_048.JPG
- rice_images/blast/images/blast_orig_049.JPG
- rice_images/blast/images/blast_orig_050.JPG
- rice_images/blast/images/blast_orig_051.JPG
- rice_images/blast/images/blast_orig_052.jpg
- rice_images/blast/images/blast_orig_053.JPG
- rice_images/blast/images/blast_orig_054.JPG
- rice_images/blast/images/blast_orig_055.jpg
- rice_images/blast/images/blast_orig_056.JPG
- rice_images/blast/images/blast_orig_057.JPG
- rice_images/blast/images/blast_orig_058.JPG
- rice_images/blast/images/blast_orig_059.JPG
- rice_images/blast/images/blast_orig_060.JPG
- rice_images/blast/images/blast_orig_061.JPG
- rice_images/blast/images/blast_orig_062.jpg
- rice_images/blast/images/blast_orig_063.JPG
- rice_images/blast/images/blast_orig_064.JPG
- rice_images/blast/images/blast_orig_065.JPG
- rice_images/blast/images/blast_orig_066.JPG
- rice_images/blast/images/blast_orig_067.JPG
- rice_images/blast/images/blast_orig_068.JPG
- rice_images/blast/images/blast_orig_069.JPG
- rice_images/blast/images/blast_orig_070.JPG
- rice_images/blast/images/blast_orig_071.JPG
- rice_images/blast/images/blast_orig_072.jpg
- rice_images/blast/images/blast_orig_073.jpg
- rice_images/blast/images/blast_orig_074.jpg
- rice_images/blast/images/blast_orig_075.jpg
- rice_images/blast/images/blast_orig_076.jpg
- rice_images/blast/images/blast_orig_077.jpg
- rice_images/blast/images/blast_orig_078.jpg
- rice_images/blast/images/blast_orig_079.jpg
- rice_images/blast/images/blast_orig_080.jpg
- rice_images/blast/images/blast_rotated_001.jpg
- rice_images/blast/images/blast_rotated_002.png
- rice_images/blast/images/blast_rotated_003.jpg
- rice_images/blast/images/blast_rotated_004.png
- rice_images/blast/images/blast_rotated_005.jpg
- rice_images/blast/images/blast_rotated_006.png
- rice_images/blast/images/blast_rotated_007.jpg
- rice_images/blast/images/blast_rotated_008.png
- rice_images/blast/images/blast_rotated_009.jpg
- rice_images/blast/images/blast_rotated_010.png
- rice_images/blast/images/blast_rotated_011.jpg
- rice_images/blast/images/blast_rotated_012.png
- rice_images/blast/images/blast_rotated_013.jpg
- rice_images/blast/images/blast_rotated_014.png
- rice_images/blast/images/blast_rotated_015.jpg
- rice_images/blast/images/blast_rotated_016.png
- rice_images/blast/images/blast_rotated_017.jpg
- rice_images/blast/images/blast_rotated_018.png
- rice_images/blast/images/blast_rotated_019.jpg
- rice_images/blast/images/blast_rotated_020.png
- rice_images/blast/images/blast_rotated_021.jpg
- rice_images/blast/images/blast_rotated_022.png
- rice_images/blast/images/blast_rotated_023.jpg
- rice_images/blast/images/blast_rotated_024.png
- rice_images/blast/images/blast_rotated_025.jpg
- rice_images/blast/images/blast_rotated_026.png
- rice_images/blast/images/blast_rotated_027.jpg
- rice_images/blast/images/blast_rotated_028.png
- rice_images/blast/images/blast_rotated_029.JPG
- rice_images/blast/images/blast_rotated_030.png
- rice_images/blast/images/blast_rotated_031.JPG
- rice_images/blast/images/blast_rotated_032.png
- rice_images/blast/images/blast_rotated_033.JPG
- rice_images/blast/images/blast_rotated_034.png
- rice_images/blast/images/blast_rotated_035.JPG
- rice_images/blast/images/blast_rotated_036.png
- rice_images/blast/images/blast_rotated_037.JPG
- rice_images/blast/images/blast_rotated_038.png
- rice_images/blast/images/blast_rotated_039.JPG
- rice_images/blast/images/blast_rotated_040.png
- rice_images/blast/images/blast_rotated_041.JPG
- rice_images/blast/images/blast_rotated_042.png
- rice_images/blast/images/blast_rotated_043.JPG
- rice_images/blast/images/blast_rotated_044.png
- rice_images/blast/images/blast_rotated_045.jpg
- rice_images/blast/images/blast_rotated_046.png
- rice_images/blast/images/blast_rotated_047.JPG
- rice_images/blast/images/blast_rotated_048.JPG
- rice_images/blast/images/blast_rotated_049.JPG
- rice_images/blast/images/blast_rotated_050.JPG
- rice_images/blast/images/blast_rotated_051.jpg
- rice_images/blast/images/blast_rotated_052.JPG
- rice_images/blast/images/blast_rotated_053.JPG
- rice_images/blast/images/blast_rotated_054.jpg
- rice_images/blast/images/blast_rotated_055.JPG
- rice_images/blast/images/blast_rotated_056.JPG
- rice_images/blast/images/blast_rotated_057.JPG
- rice_images/blast/images/blast_rotated_058.JPG
- rice_images/blast/images/blast_rotated_059.JPG
- rice_images/blast/images/blast_rotated_060.JPG
- rice_images/blast/images/blast_rotated_061.jpg
- rice_images/blast/images/blast_rotated_062.JPG
- rice_images/blast/images/blast_rotated_063.JPG
- rice_images/blast/images/blast_rotated_064.JPG
- rice_images/blast/images/blast_rotated_065.JPG
- rice_images/blast/images/blast_rotated_066.JPG
- rice_images/blast/images/blast_rotated_067.JPG
- rice_images/blast/images/blast_rotated_068.JPG
- rice_images/blast/images/blast_rotated_069.JPG
- rice_images/blast/images/blast_rotated_070.JPG
- rice_images/blast/images/blast_rotated_071.jpg
- rice_images/blast/images/blast_rotated_072.jpg
- rice_images/blast/images/blast_rotated_073.jpg
- rice_images/blast/images/blast_rotated_074.jpg
- rice_images/blast/images/blast_rotated_075.jpg
- rice_images/blast/images/blast_rotated_076.jpg
- rice_images/blast/images/blast_rotated_077.jpg
- rice_images/blast/images/blast_rotated_078.jpg
- rice_images/blast/images/blast_rotated_079.jpg
- rice_images/blast/images/blast_rotated_080.jpg
- rice_images/blast/labels/
- rice_images/blast/labels/blast_orig_001.txt
- rice_images/blast/labels/blast_orig_002.txt
- rice_images/blast/labels/blast_orig_003.txt
- rice_images/blast/labels/blast_orig_004.txt
- rice_images/blast/labels/blast_orig_005.txt
- rice_images/blast/labels/blast_orig_006.txt
- rice_images/blast/labels/blast_orig_007.txt
- rice_images/blast/labels/blast_orig_008.txt
- rice_images/blast/labels/blast_orig_009.txt
- rice_images/blast/labels/blast_orig_010.txt
- rice_images/blast/labels/blast_orig_011.txt
- rice_images/blast/labels/blast_orig_012.txt
- rice_images/blast/labels/blast_orig_013.txt
- rice_images/blast/labels/blast_orig_014.txt
- rice_images/blast/labels/blast_orig_015.txt
- rice_images/blast/labels/blast_orig_016.txt
- rice_images/blast/labels/blast_orig_017.txt
- rice_images/blast/labels/blast_orig_018.txt
- rice_images/blast/labels/blast_orig_019.txt
- rice_images/blast/labels/blast_orig_020.txt
- rice_images/blast/labels/blast_orig_021.txt
- rice_images/blast/labels/blast_orig_022.txt
- rice_images/blast/labels/blast_orig_023.txt
- rice_images/blast/labels/blast_orig_024.txt
- rice_images/blast/labels/blast_orig_025.txt
- rice_images/blast/labels/blast_orig_026.txt
- rice_images/blast/labels/blast_orig_027.txt
- rice_images/blast/labels/blast_orig_028.txt
- rice_images/blast/labels/blast_orig_029.txt
- rice_images/blast/labels/blast_orig_030.txt
- rice_images/blast/labels/blast_orig_031.txt
- rice_images/blast/labels/blast_orig_032.txt
- rice_images/blast/labels/blast_orig_033.txt
- rice_images/blast/labels/blast_orig_034.txt
- rice_images/blast/labels/blast_orig_035.txt
- rice_images/blast/labels/blast_orig_036.txt
- rice_images/blast/labels/blast_orig_037.txt
- rice_images/blast/labels/blast_orig_038.txt
- rice_images/blast/labels/blast_orig_039.txt
- rice_images/blast/labels/blast_orig_040.txt
- rice_images/blast/labels/blast_orig_041.txt
- rice_images/blast/labels/blast_orig_042.txt
- rice_images/blast/labels/blast_orig_043.txt
- rice_images/blast/labels/blast_orig_044.txt
- rice_images/blast/labels/blast_orig_045.txt
- rice_images/blast/labels/blast_orig_046.txt
- rice_images/blast/labels/blast_orig_047.txt
- rice_images/blast/labels/blast_orig_048.txt
- rice_images/blast/labels/blast_orig_049.txt
- rice_images/blast/labels/blast_orig_050.txt
- rice_images/blast/labels/blast_orig_051.txt
- rice_images/blast/labels/blast_orig_052.txt
- rice_images/blast/labels/blast_orig_053.txt
- rice_images/blast/labels/blast_orig_054.txt
- rice_images/blast/labels/blast_orig_055.txt
- rice_images/blast/labels/blast_orig_056.txt
- rice_images/blast/labels/blast_orig_057.txt
- rice_images/blast/labels/blast_orig_058.txt
- rice_images/blast/labels/blast_orig_059.txt
- rice_images/blast/labels/blast_orig_060.txt
- rice_images/blast/labels/blast_orig_061.txt
- rice_images/blast/labels/blast_orig_062.txt
- rice_images/blast/labels/blast_orig_063.txt
- rice_images/blast/labels/blast_orig_064.txt
- rice_images/blast/labels/blast_orig_065.txt
- rice_images/blast/labels/blast_orig_066.txt
- rice_images/blast/labels/blast_orig_067.txt
- rice_images/blast/labels/blast_orig_068.txt
- rice_images/blast/labels/blast_orig_069.txt
- rice_images/blast/labels/blast_orig_070.txt
- rice_images/blast/labels/blast_orig_071.txt
- rice_images/blast/labels/blast_orig_072.txt
- rice_images/blast/labels/blast_orig_073.txt
- rice_images/blast/labels/blast_orig_074.txt
- rice_images/blast/labels/blast_orig_075.txt
- rice_images/blast/labels/blast_orig_076.txt
- rice_images/blast/labels/blast_orig_077.txt
- rice_images/blast/labels/blast_orig_078.txt
- rice_images/blast/labels/blast_orig_079.txt
- rice_images/blast/labels/blast_orig_080.txt
- rice_images/blast/labels/blast_rotated_001.txt
- rice_images/blast/labels/blast_rotated_002.txt
- rice_images/blast/labels/blast_rotated_003.txt
- rice_images/blast/labels/blast_rotated_004.txt
- rice_images/blast/labels/blast_rotated_005.txt
- rice_images/blast/labels/blast_rotated_006.txt
- rice_images/blast/labels/blast_rotated_007.txt
- rice_images/blast/labels/blast_rotated_008.txt
- rice_images/blast/labels/blast_rotated_009.txt
- rice_images/blast/labels/blast_rotated_010.txt
- rice_images/blast/labels/blast_rotated_011.txt
- rice_images/blast/labels/blast_rotated_012.txt
- rice_images/blast/labels/blast_rotated_013.txt
- rice_images/blast/labels/blast_rotated_014.txt
- rice_images/blast/labels/blast_rotated_015.txt
- rice_images/blast/labels/blast_rotated_016.txt
- rice_images/blast/labels/blast_rotated_017.txt
- rice_images/blast/labels/blast_rotated_018.txt
- rice_images/blast/labels/blast_rotated_019.txt
- rice_images/blast/labels/blast_rotated_020.txt
- rice_images/blast/labels/blast_rotated_021.txt
- rice_images/blast/labels/blast_rotated_022.txt
- rice_images/blast/labels/blast_rotated_024.txt
- rice_images/blast/labels/blast_rotated_025.txt
- rice_images/blast/labels/blast_rotated_026.txt
- rice_images/blast/labels/blast_rotated_027.txt
- rice_images/blast/labels/blast_rotated_028.txt
- rice_images/blast/labels/blast_rotated_029.txt
- rice_images/blast/labels/blast_rotated_030.txt
- rice_images/blast/labels/blast_rotated_031.txt
- rice_images/blast/labels/blast_rotated_032.txt
- rice_images/blast/labels/blast_rotated_033.txt
- rice_images/blast/labels/blast_rotated_034.txt
- rice_images/blast/labels/blast_rotated_035.txt
- rice_images/blast/labels/blast_rotated_036.txt
- rice_images/blast/labels/blast_rotated_037.txt
- rice_images/blast/labels/blast_rotated_038.txt
- rice_images/blast/labels/blast_rotated_039.txt
- rice_images/blast/labels/blast_rotated_040.txt
- rice_images/blast/labels/blast_rotated_041.txt
- rice_images/blast/labels/blast_rotated_042.txt
- rice_images/blast/labels/blast_rotated_044.txt
- rice_images/blast/labels/blast_rotated_045.txt
- rice_images/blast/labels/blast_rotated_046.txt
- rice_images/blast/labels/blast_rotated_047.txt
- rice_images/blast/labels/blast_rotated_048.txt
- rice_images/blast/labels/blast_rotated_049.txt
- rice_images/blast/labels/blast_rotated_050.txt
- rice_images/blast/labels/blast_rotated_051.txt
- rice_images/blast/labels/blast_rotated_052.txt
- rice_images/blast/labels/blast_rotated_053.txt
- rice_images/blast/labels/blast_rotated_054.txt
- rice_images/blast/labels/blast_rotated_055.txt
- rice_images/blast/labels/blast_rotated_056.txt
- rice_images/blast/labels/blast_rotated_057.txt
- rice_images/blast/labels/blast_rotated_058.txt
[truncated: 1,200 more entries]
