# Supplementary material for: Research on rice disease recognition based on improved SPPFCSPC-G YOLOv5 network
Source: PLoS One. 2023 Dec 15;18(12):e0295661. doi: 10.1371/journal.pone.0295661 (PMC10723668; doi:10.1371/journal.pone.0295661)
Supplement: S1 Data — (ZIP) [file pone.0295661.s001.zip › rice_images/blast/labels/blast_orig_002.txt]

0 0.494090 0.511820 0.130024 0.139480
0 0.276596 0.425532 0.087470 0.047281
0 0.104019 0.328605 0.082742 0.089835
0 0.309693 0.249409 0.049645 0.049645
