# Supplementary material for: Research on rice disease recognition based on improved SPPFCSPC-G YOLOv5 network
Source: PLoS One. 2023 Dec 15;18(12):e0295661. doi: 10.1371/journal.pone.0295661 (PMC10723668; doi:10.1371/journal.pone.0295661)
Supplement: S1 Data — (ZIP) [file pone.0295661.s001.zip › rice_images/blast/labels/blast_orig_004.txt]

0 0.598109 0.150118 0.139480 0.205674
0 0.622931 0.385343 0.056738 0.052009
0 0.552009 0.549645 0.085106 0.054374
0 0.492908 0.656028 0.099291 0.073286
0 0.339243 0.846336 0.156028 0.113475
0 0.762411 0.184397 0.127660 0.179669
