# Supplementary material for: Research on rice disease recognition based on improved SPPFCSPC-G YOLOv5 network
Source: PLoS One. 2023 Dec 15;18(12):e0295661. doi: 10.1371/journal.pone.0295661 (PMC10723668; doi:10.1371/journal.pone.0295661)
Supplement: S1 Data — (ZIP) [file pone.0295661.s001.zip › rice_images/blast/labels/blast_orig_006.txt]

0 0.081560 0.205674 0.156028 0.146572
0 0.291962 0.593381 0.217494 0.118203
0 0.328605 0.788416 0.224586 0.182033
0 0.795508 0.858156 0.127660 0.193853
