# Supplementary material for: Research on rice disease recognition based on improved SPPFCSPC-G YOLOv5 network
Source: PLoS One. 2023 Dec 15;18(12):e0295661. doi: 10.1371/journal.pone.0295661 (PMC10723668; doi:10.1371/journal.pone.0295661)
Supplement: S1 Data — (ZIP) [file pone.0295661.s001.zip › rice_images/blast/labels/blast_orig_008.txt]

0 0.631206 0.321513 0.210402 0.075650
0 0.171395 0.035461 0.108747 0.061466
0 0.481087 0.496454 0.066194 0.170213
0 0.587470 0.612293 0.070922 0.122931
0 0.764775 0.528369 0.179669 0.182033
0 0.810875 0.670213 0.092199 0.063830
0 0.586288 0.846336 0.111111 0.226950
0 0.860520 0.904255 0.130024 0.125296
