# Supplementary material for: Research on rice disease recognition based on improved SPPFCSPC-G YOLOv5 network
Source: PLoS One. 2023 Dec 15;18(12):e0295661. doi: 10.1371/journal.pone.0295661 (PMC10723668; doi:10.1371/journal.pone.0295661)
Supplement: S1 Data — (ZIP) [file pone.0295661.s001.zip › rice_images/blast/labels/blast_orig_010.txt]

0 0.280142 0.354610 0.118203 0.170213
0 0.261229 0.594563 0.174941 0.063830
0 0.192671 0.721040 0.104019 0.137116
0 0.549645 0.767139 0.089835 0.167849
0 0.793144 0.042553 0.132388 0.056738
