# Supplementary material for: Research on rice disease recognition based on improved SPPFCSPC-G YOLOv5 network
Source: PLoS One. 2023 Dec 15;18(12):e0295661. doi: 10.1371/journal.pone.0295661 (PMC10723668; doi:10.1371/journal.pone.0295661)
Supplement: S1 Data — (ZIP) [file pone.0295661.s001.zip › rice_images/blast/labels/blast_orig_012.txt]

0 0.508274 0.320331 0.130024 0.130024
0 0.682033 0.204492 0.293144 0.111111
0 0.786052 0.354610 0.165485 0.104019
0 0.817967 0.484634 0.167849 0.080378
0 0.781324 0.710402 0.141844 0.234043
0 0.481087 0.567376 0.113475 0.189125
0 0.606383 0.810875 0.118203 0.127660
