# Supplementary material for: Research on rice disease recognition based on improved SPPFCSPC-G YOLOv5 network
Source: PLoS One. 2023 Dec 15;18(12):e0295661. doi: 10.1371/journal.pone.0295661 (PMC10723668; doi:10.1371/journal.pone.0295661)
Supplement: S1 Data — (ZIP) [file pone.0295661.s001.zip › rice_images/blast/labels/blast_orig_014.txt]

0 0.371158 0.277778 0.134752 0.111111
0 0.659574 0.099291 0.158392 0.141844
0 0.591017 0.354610 0.134752 0.122931
0 0.468085 0.572104 0.172577 0.255319
0 0.098109 0.711584 0.085106 0.203310
