# Supplementary material for: Research on rice disease recognition based on improved SPPFCSPC-G YOLOv5 network
Source: PLoS One. 2023 Dec 15;18(12):e0295661. doi: 10.1371/journal.pone.0295661 (PMC10723668; doi:10.1371/journal.pone.0295661)
Supplement: S1 Data — (ZIP) [file pone.0295661.s001.zip › rice_images/blast/labels/blast_orig_016.txt]

0 0.430260 0.609929 0.182033 0.378251
0 0.326241 0.244681 0.196217 0.200946
0 0.789598 0.637116 0.148936 0.144208
