# Supplementary material for: Research on rice disease recognition based on improved SPPFCSPC-G YOLOv5 network
Source: PLoS One. 2023 Dec 15;18(12):e0295661. doi: 10.1371/journal.pone.0295661 (PMC10723668; doi:10.1371/journal.pone.0295661)
Supplement: S1 Data — (ZIP) [file pone.0295661.s001.zip › rice_images/blast/labels/blast_orig_017.txt]

0 0.251773 0.502364 0.184397 0.134752
0 0.265957 0.291962 0.118203 0.096927
0 0.514184 0.644208 0.108747 0.096927
