# Supplementary material for: Research on rice disease recognition based on improved SPPFCSPC-G YOLOv5 network
Source: PLoS One. 2023 Dec 15;18(12):e0295661. doi: 10.1371/journal.pone.0295661 (PMC10723668; doi:10.1371/journal.pone.0295661)
Supplement: S1 Data — (ZIP) [file pone.0295661.s001.zip › rice_images/blast/labels/blast_orig_018.txt]

0 0.366430 0.196217 0.167849 0.231678
0 0.423168 0.515366 0.111111 0.075650
0 0.583924 0.251773 0.153664 0.229314
0 0.705674 0.488180 0.184397 0.167849
0 0.788416 0.773050 0.226950 0.174941
0 0.459811 0.417258 0.108747 0.096927
0 0.622931 0.647754 0.066194 0.075650
