# Supplementary material for: Research on rice disease recognition based on improved SPPFCSPC-G YOLOv5 network
Source: PLoS One. 2023 Dec 15;18(12):e0295661. doi: 10.1371/journal.pone.0295661 (PMC10723668; doi:10.1371/journal.pone.0295661)
Supplement: S1 Data — (ZIP) [file pone.0295661.s001.zip › rice_images/blast/labels/blast_orig_020.txt]

0 0.458629 0.365248 0.200946 0.125296
0 0.531915 0.515366 0.167849 0.104019
0 0.598109 0.658392 0.148936 0.087470
0 0.375887 0.768322 0.111111 0.151300
0 0.118203 0.134752 0.106383 0.146572
0 0.731678 0.790780 0.080378 0.054374
