# Supplementary material for: Research on rice disease recognition based on improved SPPFCSPC-G YOLOv5 network
Source: PLoS One. 2023 Dec 15;18(12):e0295661. doi: 10.1371/journal.pone.0295661 (PMC10723668; doi:10.1371/journal.pone.0295661)
Supplement: S1 Data — (ZIP) [file pone.0295661.s001.zip › rice_images/blast/labels/blast_orig_022.txt]

0 0.329787 0.411348 0.226950 0.288416
0 0.345154 0.782506 0.271868 0.241135
