# Supplementary material for: Research on rice disease recognition based on improved SPPFCSPC-G YOLOv5 network
Source: PLoS One. 2023 Dec 15;18(12):e0295661. doi: 10.1371/journal.pone.0295661 (PMC10723668; doi:10.1371/journal.pone.0295661)
Supplement: S1 Data — (ZIP) [file pone.0295661.s001.zip › rice_images/blast/labels/blast_orig_023.txt]

0 0.183215 0.800236 0.179669 0.215130
0 0.810875 0.107565 0.177305 0.172577
0 0.464539 0.477541 0.174941 0.127660
