# Supplementary material for: Research on rice disease recognition based on improved SPPFCSPC-G YOLOv5 network
Source: PLoS One. 2023 Dec 15;18(12):e0295661. doi: 10.1371/journal.pone.0295661 (PMC10723668; doi:10.1371/journal.pone.0295661)
Supplement: S1 Data — (ZIP) [file pone.0295661.s001.zip › rice_images/blast/labels/blast_orig_024.txt]

0 0.709220 0.288416 0.290780 0.141844
0 0.774232 0.446809 0.189125 0.099291
0 0.437352 0.425532 0.243499 0.208038
0 0.381797 0.665485 0.132388 0.144208
0 0.645390 0.717494 0.106383 0.092199
0 0.761229 0.594563 0.167849 0.144208
0 0.232861 0.082742 0.165485 0.099291
