# Supplementary material for: Research on rice disease recognition based on improved SPPFCSPC-G YOLOv5 network
Source: PLoS One. 2023 Dec 15;18(12):e0295661. doi: 10.1371/journal.pone.0295661 (PMC10723668; doi:10.1371/journal.pone.0295661)
Supplement: S1 Data — (ZIP) [file pone.0295661.s001.zip › rice_images/blast/labels/blast_orig_026.txt]

0 0.633570 0.572104 0.191489 0.179669
0 0.456265 0.163121 0.144208 0.113475
