# Supplementary material for: Research on rice disease recognition based on improved SPPFCSPC-G YOLOv5 network
Source: PLoS One. 2023 Dec 15;18(12):e0295661. doi: 10.1371/journal.pone.0295661 (PMC10723668; doi:10.1371/journal.pone.0295661)
Supplement: S1 Data — (ZIP) [file pone.0295661.s001.zip › rice_images/blast/labels/blast_orig_028.txt]

0 0.496454 0.550827 0.219858 0.288416
0 0.761229 0.912530 0.054374 0.070922
0 0.178487 0.203310 0.113475 0.132388
0 0.360520 0.211584 0.052009 0.063830
0 0.231678 0.353428 0.092199 0.115839
0 0.651300 0.645390 0.075650 0.047281
