# Supplementary material for: Research on rice disease recognition based on improved SPPFCSPC-G YOLOv5 network
Source: PLoS One. 2023 Dec 15;18(12):e0295661. doi: 10.1371/journal.pone.0295661 (PMC10723668; doi:10.1371/journal.pone.0295661)
Supplement: S1 Data — (ZIP) [file pone.0295661.s001.zip › rice_images/blast/labels/blast_orig_031.txt]

0 0.559102 0.399527 0.203310 0.118203
0 0.699764 0.552009 0.144208 0.120567
0 0.198582 0.138298 0.096927 0.111111
0 0.641844 0.723404 0.099291 0.094563
0 0.843972 0.774232 0.139480 0.115839
