# Supplementary material for: Research on rice disease recognition based on improved SPPFCSPC-G YOLOv5 network
Source: PLoS One. 2023 Dec 15;18(12):e0295661. doi: 10.1371/journal.pone.0295661 (PMC10723668; doi:10.1371/journal.pone.0295661)
Supplement: S1 Data — (ZIP) [file pone.0295661.s001.zip › rice_images/blast/labels/blast_orig_032.txt]

0 0.464539 0.847518 0.264775 0.205674
0 0.403073 0.633570 0.255319 0.094563
0 0.329787 0.289598 0.132388 0.182033
