# Supplementary material for: Research on rice disease recognition based on improved SPPFCSPC-G YOLOv5 network
Source: PLoS One. 2023 Dec 15;18(12):e0295661. doi: 10.1371/journal.pone.0295661 (PMC10723668; doi:10.1371/journal.pone.0295661)
Supplement: S1 Data — (ZIP) [file pone.0295661.s001.zip › rice_images/blast/labels/blast_orig_034.txt]

0 0.767139 0.725768 0.156028 0.269504
0 0.566194 0.620567 0.122931 0.366430
0 0.653664 0.437352 0.146572 0.137116
0 0.490544 0.284870 0.113475 0.205674
0 0.294326 0.070922 0.241135 0.113475
