# Supplementary material for: Research on rice disease recognition based on improved SPPFCSPC-G YOLOv5 network
Source: PLoS One. 2023 Dec 15;18(12):e0295661. doi: 10.1371/journal.pone.0295661 (PMC10723668; doi:10.1371/journal.pone.0295661)
Supplement: S1 Data — (ZIP) [file pone.0295661.s001.zip › rice_images/blast/labels/blast_orig_035.txt]

0 0.678487 0.561466 0.276596 0.243499
0 0.419622 0.620567 0.113475 0.148936
0 0.858156 0.276596 0.144208 0.250591
0 0.717494 0.113475 0.094563 0.160757
