# Supplementary material for: Research on rice disease recognition based on improved SPPFCSPC-G YOLOv5 network
Source: PLoS One. 2023 Dec 15;18(12):e0295661. doi: 10.1371/journal.pone.0295661 (PMC10723668; doi:10.1371/journal.pone.0295661)
Supplement: S1 Data — (ZIP) [file pone.0295661.s001.zip › rice_images/blast/labels/blast_orig_038.txt]

0 0.575650 0.236407 0.122931 0.141844
0 0.141844 0.471631 0.191489 0.224586
0 0.333333 0.704492 0.215130 0.174941
0 0.660757 0.927896 0.217494 0.120567
