# Supplementary material for: Research on rice disease recognition based on improved SPPFCSPC-G YOLOv5 network
Source: PLoS One. 2023 Dec 15;18(12):e0295661. doi: 10.1371/journal.pone.0295661 (PMC10723668; doi:10.1371/journal.pone.0295661)
Supplement: S1 Data — (ZIP) [file pone.0295661.s001.zip › rice_images/blast/labels/blast_orig_039.txt]

0 0.739953 0.323877 0.158392 0.089835
0 0.700946 0.442080 0.089835 0.080378
0 0.552009 0.418440 0.132388 0.099291
0 0.446809 0.596927 0.106383 0.096927
0 0.411348 0.774232 0.111111 0.082742
0 0.626478 0.516548 0.049645 0.030733
0 0.589835 0.611111 0.056738 0.059102
0 0.611111 0.171395 0.052009 0.054374
0 0.528369 0.301418 0.066194 0.044917
0 0.539007 0.529551 0.059102 0.018913
