# Supplementary material for: Research on rice disease recognition based on improved SPPFCSPC-G YOLOv5 network
Source: PLoS One. 2023 Dec 15;18(12):e0295661. doi: 10.1371/journal.pone.0295661 (PMC10723668; doi:10.1371/journal.pone.0295661)
Supplement: S1 Data — (ZIP) [file pone.0295661.s001.zip › rice_images/blast/labels/blast_orig_040.txt]

0 0.553191 0.380615 0.134752 0.203310
0 0.661939 0.578014 0.092199 0.125296
0 0.782506 0.890071 0.101655 0.144208
0 0.633570 0.874704 0.163121 0.217494
0 0.540189 0.648936 0.179669 0.158392
0 0.434988 0.478723 0.130024 0.139480
0 0.320331 0.204492 0.226950 0.342790
